# Supplementary material for: Phenolic-Rich Indian Almond (Terminalia catappa Linn) Leaf Extract Ameliorates Lipid Metabolism and Inflammation in High-Fat Diet (HFD)-Induced Obese Mice
Source: Metabolites. 2025 Sep 8;15(9):594. doi: 10.3390/metabo15090594 (PMC12471564; doi:10.3390/metabo15090594)
Supplement: Supplementary file 1 [file metabolites-15-00594-s001.zip]

Archive with 1 entries (1 files):
- metabolites-3828470-supplementary.pdf
